# Supplementary material for: That dog won’t fit: body size awareness in dogs
Source: Anim Cogn. 2019 Dec 12;23(2):337–50. doi: 10.1007/s10071-019-01337-3 (PMC7018780; doi:10.1007/s10071-019-01337-3)
Supplement: Supplementary file 1 — Supplementary material 1 (XLSX 21 kb) [file 10071_2019_1337_MOESM1_ESM.xlsx]

## Sheet: Exp1 Test Data
Name	Cond	First test	Lat	Reach
Berci	Small	0	2.97	1
Berci	Large	0	2.83	1
Berci	Middle	0	2.6	1
Elza	Large	1	3.7	1
Elza	Small	1	9.23	1
Elza	Middle	1	4.46	1
Bizsu	Small	0	10	0
Bizsu	Large	0	2.06	1
Bizsu	Middle	0	1.94	1
Bogár	Small	0	2	1
Bogár	Large	0	1.47	1
Bogár	Middle	0	1.7	1
Jana	Small	0	2.63	1
Jana	Large	0	2.1	1
Jana	Middle	0	2.2	1
Cafat	Large	1	1.4	1
Cafat	Small	1	1.5	1
Cafat	Middle	1	1.53	1
Carlo	Small	0	10	0
Carlo	Large	0	2.33	1
Carlo	Middle	0	2.1	1
Pufi	Large	1	1.77	1
Pufi	Small	1	2.1	1
Pufi	Middle	1	10	0
Csoki	Large	1	1.8	1
Csoki	Small	1	1.97	1
Csoki	Middle	1	1.8	1
Jafar	Large	1	1.5	1
Jafar	Small	1	1.66	1
Jafar	Middle	1	1.57	1
Furfang	Small	0	1.83	1
Furfang	Large	0	1.57	1
Furfang	Middle	0	1.73	1
Kiki	Large	1	1.54	1
Kiki	Small	1	1.64	1
Kiki	Middle	1	1.66	1
Lidérc	Small	0	10	0
Lidérc	Large	0	1.17	1
Lidérc	Middle	0	1.1	1
Loki	Small	0	10	0
Loki	Large	0	1.7	1
Loki	Middle	0	1.73	1
Skala	Small	0	2.7	1
Skala	Large	0	1.46	1
Skala	Middle	0	1.6	1
Merlin	Large	1	1.63	1
Merlin	Small	1	1.96	1
Merlin	Middle	1	1.6	1
Mirza	Small	0	1.5	1
Mirza	Large	0	1.5	1
Mirza	Middle	0	1.4	1
Luna	Large	1	1.53	1
Luna	Small	1	2.87	1
Luna	Middle	1	2.26	1
Máté	Small	0	10	0
Máté	Large	0	2.84	1
Máté	Middle	0	10	0
Mabon	Small	0	1.57	1
Mabon	Large	0	1.43	1
Mabon	Middle	0	1.3	1
Panna	Small	0	2.5	1
Panna	Large	0	1.83	1
Panna	Middle	0	2.16	1
Bizsu_Fanni	Large	1	2.34	1
Bizsu_Fanni	Small	1	2.94	1
Bizsu_Fanni	Middle	1	2.1	1
Panka	Large	1	1.73	1
Panka	Small	1	1.77	1
Panka	Middle	1	2.37	1
Rohan	Small	0	2.33	1
Rohan	Large	0	2.23	1
Rohan	Middle	0	2.16	1
Velúr	Large	1	1.37	1
Velúr	Small	1	1.63	1
Velúr	Middle	1	1.83	1
Zara	Large	1	1.37	1
Zara	Small	1	1.47	1
Zara	Middle	1	1.74	1
Zloty	Large	1	2	1
Zloty	Small	1	1.87	1
Zloty	Middle	1	2.47	1
Sonny	Small	0	2.37	1
Sonny	Large	0	1.76	1
Sonny	Middle	0	1.5	1
Carlos	Large	1	1.7	1
Carlos	Small	1	1.96	1
Carlos	Middle	1	1.83	1
Füge	Small	0	1.8	1
Füge	Large	0	1.53	1
Füge	Middle	0	1.23	1
Walter	Large	1	1.77	1
Walter	Small	1	2	1
Walter	Middle	1	1.9	1
Floyd	Large	1	1.73	1
Floyd	Small	1	1.86	1
Floyd	Middle	1	1.74	1

## Sheet: Exp1 Habituation Data
Name	Cond	Lat	Reach
Berci	Large	2.74	1
Berci	Small	3.9	1
Berci	Large	3.07	1
Berci	Small	2.67	1
Berci	Small	4.6	1
Berci	Large	2.73	1
Berci	Small	10	0
Berci	Large	2.47	1
Berci	Large	2	1
Berci	Small	3.5	1
Berci	Small	2.97	1
Berci	Large	2.83	1
Elza	Small	10	0
Elza	Large	3.93	1
Elza	Small	10	0
Elza	Large	10	0
Elza	Large	4	1
Elza	Small	10	0
Elza	Large	3.86	1
Elza	Small	5.2	1
Elza	Small	9.9	1
Elza	Large	9.73	1
Elza	Large	3.7	1
Elza	Small	9.23	1
Bizsu	Large	1.97	1
Bizsu	Small	1.83	1
Bizsu	Large	1.83	1
Bizsu	Small	1.83	1
Bizsu	Small	10	0
Bizsu	Large	2	1
Bizsu	Small	2.3	1
Bizsu	Large	2.1	1
Bizsu	Large	1.94	1
Bizsu	Small	2.04	1
Bizsu	Small	10	0
Bizsu	Large	2.06	1
Bogár	Small	1.65	1
Bogár	Large	1.8	1
Bogár	Small	1.77	1
Bogár	Large	1.56	1
Bogár	Large	1.53	1
Bogár	Small	1.7	1
Bogár	Large	1.6	1
Bogár	Small	10	0
Bogár	Small	1.8	1
Bogár	Large	1.47	1
Bogár	Small	2	1
Bogár	Large	1.47	1
Jana	Small	10	0
Jana	Large	2.2	1
Jana	Small	2.74	1
Jana	Large	3.17	1
Jana	Large	1.93	1
Jana	Small	2	1
Jana	Large	2.04	1
Jana	Small	2.13	1
Jana	Small	2.47	1
Jana	Large	2.16	1
Jana	Small	2.63	1
Jana	Large	2.1	1
Cafat	Small	10	0
Cafat	Large	3.24	1
Cafat	Small	3.43	1
Cafat	Large	2.13	1
Cafat	Large	5.9	1
Cafat	Small	1.67	1
Cafat	Large	1.76	1
Cafat	Small	1.6	1
Cafat	Small	1.67	1
Cafat	Large	1.5	1
Cafat	Large	1.4	1
Cafat	Small	1.5	1
Carlo	Large	6.37	1
Carlo	Small	10	0
Carlo	Large	1.94	1
Carlo	Small	10	0
Carlo	Small	10	0
Carlo	Large	2.03	1
Carlo	Small	3.14	1
Carlo	Large	10	0
Carlo	Large	2.2	1
Carlo	Small	3.47	1
Carlo	Small	10	0
Carlo	Large	2.33	1
Pufi	Large	1.84	1
Pufi	Small	1.8	1
Pufi	Large	1.73	1
Pufi	Small	1.93	1
Pufi	Small	1.96	1
Pufi	Large	2.13	1
Pufi	Small	2.13	1
Pufi	Large	1.73	1
Pufi	Large	1.64	1
Pufi	Small	1.87	1
Pufi	Large	1.77	1
Pufi	Small	2.1	1
Csoki	Large	1.7	1
Csoki	Small	1.84	1
Csoki	Large	9.37	1
Csoki	Small	1.96	1
Csoki	Small	2.23	1
Csoki	Large	1.8	1
Csoki	Small	2.5	1
Csoki	Large	1.9	1
Csoki	Large	1.63	1
Csoki	Small	1.87	1
Csoki	Large	1.8	1
Csoki	Small	1.97	1
Jafar	Small	1.7	1
Jafar	Large	1.66	1
Jafar	Small	1.47	1
Jafar	Large	1.33	1
Jafar	Large	1.6	1
Jafar	Small	1.37	1
Jafar	Large	1.54	1
Jafar	Small	1.64	1
Jafar	Small	1.7	1
Jafar	Large	1.4	1
Jafar	Large	1.5	1
Jafar	Small	1.66	1
Furfang	Small	1.83	1
Furfang	Large	1.9	1
Furfang	Small	1.7	1
Furfang	Large	1.96	1
Furfang	Large	1.63	1
Furfang	Small	1.63	1
Furfang	Large	1.56	1
Furfang	Small	1.77	1
Furfang	Small	4.86	1
Furfang	Large	1.5	1
Furfang	Small	1.83	1
Furfang	Large	1.57	1
Kiki	Small	1.76	1
Kiki	Large	1.63	1
Kiki	Small	1.7	1
Kiki	Large	1.43	1
Kiki	Large	1.44	1
Kiki	Small	1.6	1
Kiki	Large	1.53	1
Kiki	Small	1.63	1
Kiki	Small	1.67	1
Kiki	Large	1.54	1
Kiki	Large	1.54	1
Kiki	Small	1.64	1
Lidérc	Large	1.43	1
Lidérc	Small	1.3	1
Lidérc	Large	1.1	1
Lidérc	Small	1.4	1
Lidérc	Small	1.3	1
Lidérc	Large	1.17	1
Lidérc	Small	1.4	1
Lidérc	Large	1.17	1
Lidérc	Large	1.17	1
Lidérc	Small	1.2	1
Lidérc	Small	10	0
Lidérc	Large	1.17	1
Loki	Large	1.76	1
Loki	Small	2	1
Loki	Large	1.7	1
Loki	Small	2.57	1
Loki	Small	1.73	1
Loki	Large	1.84	1
Loki	Small	8.03	1
Loki	Large	1.73	1
Loki	Large	1.84	1
Loki	Small	1.96	1
Loki	Small	10	0
Loki	Large	1.7	1
Skala	Small	10	0
Skala	Large	1.47	1
Skala	Small	1.5	1
Skala	Large	1.36	1
Skala	Large	1.37	1
Skala	Small	1.5	1
Skala	Large	1.5	1
Skala	Small	1.63	1
Skala	Small	2.13	1
Skala	Large	2.04	1
Skala	Small	2.7	1
Skala	Large	1.46	1
Merlin	Small	1.57	1
Merlin	Large	1.56	1
Merlin	Small	1.67	1
Merlin	Large	1.57	1
Merlin	Large	1.57	1
Merlin	Small	1.76	1
Merlin	Large	1.7	1
Merlin	Small	1.74	1
Merlin	Small	10	0
Merlin	Large	1.64	1
Merlin	Large	1.63	1
Merlin	Small	1.96	1
Mirza	Small	1.64	1
Mirza	Large	1.33	1
Mirza	Small	1.5	1
Mirza	Large	1.57	1
Mirza	Large	1.33	1
Mirza	Small	1.53	1
Mirza	Large	1.4	1
Mirza	Small	1.5	1
Mirza	Small	1.5	1
Mirza	Large	1.57	1
Mirza	Small	1.5	1
Mirza	Large	1.5	1
Luna	Large	1.4	1
Luna	Small	1.47	1
Luna	Large	1.57	1
Luna	Small	1.54	1
Luna	Small	1.72	1
Luna	Large	1.6	1
Luna	Small	1.83	1
Luna	Large	1.54	1
Luna	Large	1.56	1
Luna	Small	1.6	1
Luna	Large	1.53	1
Luna	Small	2.87	1
Máté	Small	7.07	1
Máté	Large	1.93	1
Máté	Small	2.5	1
Máté	Large	2.73	1
Máté	Large	2.17	1
Máté	Small	10	0
Máté	Large	2.93	1
Máté	Small	10	0
Máté	Small	10	0
Máté	Large	3.1	1
Máté	Small	10	0
Máté	Large	2.84	1
Mabon	Large	1.47	1
Mabon	Small	1.47	1
Mabon	Large	1.5	1
Mabon	Small	1.67	1
Mabon	Small	1.6	1
Mabon	Large	1.5	1
Mabon	Small	1.93	1
Mabon	Large	1.5	1
Mabon	Large	1.5	1
Mabon	Small	1.53	1
Mabon	Small	1.57	1
Mabon	Large	1.43	1
Panna	Large	2.14	1
Panna	Small	10	0
Panna	Large	1.9	1
Panna	Small	1.94	1
Panna	Small	10	0
Panna	Large	1.77	1
Panna	Small	2.4	1
Panna	Large	2.06	1
Panna	Large	2.03	1
Panna	Small	2.3	1
Panna	Small	2.5	1
Panna	Large	1.83	1
BizsuFanni	Large	1.9	1
BizsuFanni	Small	2	1
BizsuFanni	Large	1.93	1
BizsuFanni	Small	2.23	1
BizsuFanni	Small	2.2	1
BizsuFanni	Large	2.43	1
BizsuFanni	Small	10	0
BizsuFanni	Large	2.3	1
BizsuFanni	Large	3.13	1
BizsuFanni	Small	2.87	1
BizsuFanni	Large	2.34	1
BizsuFanni	Small	2.94	1
Panka	Large	2.2	1
Panka	Small	2.47	1
Panka	Large	1.77	1
Panka	Small	2.3	1
Panka	Small	2.3	1
Panka	Large	2.8	1
Panka	Small	3.73	1
Panka	Large	2.4	1
Panka	Large	1.87	1
Panka	Small	1.83	1
Panka	Large	1.73	1
Panka	Small	1.77	1
Rohan	Small	2	1
Rohan	Large	1.93	1
Rohan	Small	2.33	1
Rohan	Large	1.96	1
Rohan	Large	2	1
Rohan	Small	2.2	1
Rohan	Large	2.13	1
Rohan	Small	2.24	1
Rohan	Small	6.27	1
Rohan	Large	2.06	1
Rohan	Small	2.33	1
Rohan	Large	2.23	1
Velúr	Large	1.3	1
Velúr	Small	1.4	1
Velúr	Large	1.33	1
Velúr	Small	1.46	1
Velúr	Small	1.56	1
Velúr	Large	1.37	1
Velúr	Small	1.57	1
Velúr	Large	1.3	1
Velúr	Large	1.4	1
Velúr	Small	1.47	1
Velúr	Large	1.37	1
Velúr	Small	1.63	1
Zara	Small	10	0
Zara	Large	5.34	1
Zara	Small	4.6	1
Zara	Large	1.3	1
Zara	Large	1.16	1
Zara	Small	1.5	1
Zara	Large	1.3	1
Zara	Small	10	0
Zara	Small	1.47	1
Zara	Large	1.4	1
Zara	Large	1.37	1
Zara	Small	1.47	1
Zloty	Large	4.03	1
Zloty	Small	4.07	1
Zloty	Large	2.87	1
Zloty	Small	4.04	1
Zloty	Small	3.8	1
Zloty	Large	3.77	1
Zloty	Small	4.33	1
Zloty	Large	4.26	1
Zloty	Large	2.56	1
Zloty	Small	2.37	1
Zloty	Large	2	1
Zloty	Small	1.87	1
Sonny	Large	5.17	1
Sonny	Small	4	1
Sonny	Large	5.17	1
Sonny	Small	1.96	1
Sonny	Small	5.34	1
Sonny	Large	2.04	1
Sonny	Small	2.4	1
Sonny	Large	2.73	1
Sonny	Large	1.67	1
Sonny	Small	1.8	1
Sonny	Small	2.37	1
Sonny	Large	1.76	1
Carlos	Small	10	0
Carlos	Large	1.64	1
Carlos	Small	10	0
Carlos	Large	1.7	1
Carlos	Large	1.74	1
Carlos	Small	1.76	1
Carlos	Large	1.77	1
Carlos	Small	2.04	1
Carlos	Small	2.34	1
Carlos	Large	1.87	1
Carlos	Large	1.7	1
Carlos	Small	1.96	1
Füge	Large	1.86	1
Füge	Small	2.9	1
Füge	Large	2.56	1
Füge	Small	1.7	1
Füge	Small	10	0
Füge	Large	3.47	1
Füge	Small	1.47	1
Füge	Large	1.44	1
Füge	Large	1.3	1
Füge	Small	1.54	1
Füge	Small	1.8	1
Füge	Large	1.53	1
Walter	Large	1.87	1
Walter	Small	1.86	1
Walter	Large	1.73	1
Walter	Small	10	0
Walter	Small	2.1	1
Walter	Large	1.76	1
Walter	Small	2.1	1
Walter	Large	2.03	1
Walter	Large	1.87	1
Walter	Small	2.33	1
Walter	Large	1.77	1
Walter	Small	2	1
Floyd	Small	2.07	1
Floyd	Large	1.9	1
Floyd	Small	2.23	1
Floyd	Large	1.84	1
Floyd	Large	1.67	1
Floyd	Small	2	1
Floyd	Large	1.6	1
Floyd	Small	1.97	1
Floyd	Small	10	0
Floyd	Large	4.3	1
Floyd	Large	1.73	1
Floyd	Small	1.86	1
