# Supplementary material for: That dog won’t fit: body size awareness in dogs
Source: Anim Cogn. 2019 Dec 12;23(2):337–50. doi: 10.1007/s10071-019-01337-3 (PMC7018780; doi:10.1007/s10071-019-01337-3)
Supplement: Supplementary file 2 — Supplementary material 2 (XLSX 34 kb) [file 10071_2019_1337_MOESM2_ESM.xlsx]

## Sheet: Exp2 Data
Dogld	Height	Trial	Lat_Go	Go_Occure	Lat_Arrive	Arrive_Occure	Lat_Get through	Get through_Occure	Freq_try	Trial Total Time
Álmos	72	1	0	1	1.3	1	2.1	1	1	2.2
Álmos	72	2	0	1	1.6	1	2.5	1	1	2.8
Álmos	72	3	0.15	1	1.7	1	3.35	1	1	3.45
Álmos	72	4	0	1	2.4	1	15	0	1	15
Álmos	72	5	0.85	1	2.75	1	5.2	1	1	5.6
Anouk	62	1	0	1	1.1	1	1.6	1	1	2.1
Anouk	62	2	0	1	1.25	1	1.6	1	1	1.8
Anouk	62	3	0	1	1.6	1	2.2	1	1	2.55
Anouk	62	4	0	1	1.35	1	2.7	1	1	3.15
Anouk	62	5	0.2	1	6.2	1	15	0	0	15
Anouk	62	6	0	1	2.2	1	15	0	0	15
Arizona	32	1	0.1	1	2.35	1	3.7	1	1	4.5
Arizona	32	2	0	1	2.05	1	3.05	1	1	3.55
Arizona	32	3	0	1	2.4	1	3.8	1	1	4.2
Arizona	32	4	0	1	2.3	1	15	0	0	15
Arizona	32	5	0	1	4.1	1	6.5	1	1	7.15
Bejgli	50	1	2.95	1	4.5	1	5.6	1	1	6.05
Bejgli	50	2	8.9	1	11.05	1	12	1	1	12.35
Bejgli	50	3	0.05	1	1.85	1	2.9	1	1	3.2
Bejgli	50	4	0	1	2.95	1	15	0	1	15
Bejgli	50	5	1.05	1	3	1	4.15	1	1	4.6
Boglya	69	1	0.25	1	1.45	1	2.75	1	1	3.15
Boglya	69	2	0	1	1.2	1	3.45	1	1	3.9
Boglya	69	3	0.05	1	1.35	1	2.5	1	1	3.2
Boglya	69	4	0	1	1.7	1	15	0	1	15
Boglya	69	5	0	1	1.75	1	3.1	1	1	3.45
Cara	69	1	0.75	1	4.15	1	13.2	1	1	14
Cara	69	2	1.2	1	4.2	1	6.6	1	1	7.05
Cara	69	3	0.8	1	15	0	15	0	0	15
Cara	69	4	1.2	1	15	0	15	0	0	15
Cimpa	47	1	0	1	1	1	1.4	1	1	1.7
Cimpa	47	2	0	1	1.25	1	1.55	1	1	1.95
Cimpa	47	3	0	1	1.15	1	1.65	1	1	2
Cimpa	47	4	0	1	1.2	1	1.7	1	1	2.6
Cimpa	47	5	1.35	1	2.75	1	8.9	1	1	9.55
Cimpa	47	6	0	1	4.8	1	15	0	0	15
Cimpa	47	7	0	1	15	0	15	0	1	15
Csicsi	44	1	0.25	1	1.35	1	1.85	1	1	1.95
Csicsi	44	2	0.1	1	1.2	1	1.6	1	1	1.7
Csicsi	44	3	0.1	1	1.2	1	1.65	1	1	1.75
Csicsi	44	4	0	1	1.15	1	1.8	1	1	1.9
Csicsi	44	5	0	1	1.45	1	15	0	2	15
Csicsi	44	6	0.25	1	1.6	1	2.2	1	1	2.3
Diego	65	1	0	1	1.05	1	1.8	1	1	1.95
Diego	65	2	0	1	1.25	1	2.05	1	1	2.45
Diego	65	3	0.05	1	1.15	1	2.2	1	1	2.75
Diego	65	4	0	1	1.4	1	2.9	1	1	4.2
Diego	65	5	0.15	1	1.9	1	15	0	0	15
Diego	65	6	0.15	1	1.45	1	2.95	1	1	3.5
Dolores	50	1	0.25	1	2	1	2.65	1	1	3.5
Dolores	50	2	0.4	1	2.1	1	3.05	1	1	3.45
Dolores	50	3	0.5	1	2.9	1	4.05	1	1	4.7
Dolores	50	4	0.2	1	2.8	1	5.25	1	1	5.9
Dolores	50	5	15	0	15	0	15	0	0	15
Dolores	50	6	0.15	1	1.75	1	3.2	1	1	3.5
Fox	36	1	0	1	1.4	1	2.1	1	1	2.3
Fox	36	2	0.05	1	1.5	1	2.5	1	1	2.85
Fox	36	3	0.05	1	1.55	1	3.3	1	1	3.8
Fox	36	4	0.05	1	1.75	1	5.3	1	1	5.95
Fox	36	5	0	1	2.15	1	15	0	1	15
Fox	36	6	0.05	1	1.75	1	4.95	1	1	5.05
Gusztáv	30	1	0	1	2.75	1	6.6	1	1	7
Gusztáv	30	2	0.05	1	4.8	1	15	0	0	15
Gusztáv	30	3	0.05	1	10.9	1	12.65	1	1	13.5
Igor	70	1	0	1	1.4	1	2.15	1	1	2.4
Igor	70	2	0.35	1	1.8	1	2.45	1	1	2.65
Igor	70	3	0	1	2.1	1	3.3	1	1	3.75
Igor	70	4	0.45	1	2.05	1	15	0	0	15
Igor	70	5	0	1	15	0	15	0	0	15
Jenny	66	1	0.05	1	1.65	1	2.85	1	1	3.1
Jenny	66	2	0.1	1	1.5	1	2.5	1	1	3.15
Jenny	66	3	0.1	1	1.7	1	2.8	1	1	2.9
Jenny	66	4	0.1	1	2.8	1	15	0	0	15
Jenny	66	5	0	1	1.95	1	3.15	1	1	3.9
Jóság	49	1	0	1	1.2	1	1.65	1	1	1.75
Jóság	49	2	0	1	1.15	1	1.6	1	1	1.7
Jóság	49	3	0.1	1	1.1	1	1.7	1	1	1.8
Jóság	49	4	0.05	1	1.1	1	1.95	1	1	2.05
Jóság	49	5	0	1	1.55	1	15	0	2	15
Jóság	49	6	0	1	1.3	1	2.2	1	1	2.3
Kecmec	31	1	0.1	1	7.25	1	8.05	1	1	8.6
Kecmec	31	2	0.1	1	1.85	1	2.5	1	1	2.65
Kecmec	31	3	0.05	1	1.65	1	2.5	1	1	3
Kecmec	31	4	0.2	1	5.6	1	7.15	1	1	7.35
Kecmec	31	5	0.3	1	2.55	1	9.35	1	2	9.7
Kecmec	31	6	0.2	1	1.95	1	15	0	0	15
Kecmec	31	7	0.8	1	2.9	1	15	0	1	15
Kiwi	57	1	0.6	1	2.15	1	3	1	1	3.3
Kiwi	57	2	0.1	1	1.55	1	2.1	1	1	2.3
Kiwi	57	3	1.25	1	3.25	1	3.9	1	1	4.3
Kiwi	57	4	2.8	1	15	0	15	0	0	15
Kiwi	57	5	1.5	1	15	0	15	0	0	15
Lara	48	1	0	1	2.7	1	3.95	1	1	4.15
Lara	48	2	0	1	1.95	1	3	1	1	3.95
Lara	48	3	1.4	1	3.7	1	5.25	1	1	6.3
Lara	48	4	0.4	1	3.3	1	15	0	1	15
Lara	48	5	0.55	1	3.45	1	6.05	1	1	6.25
Lizzy	60	1	0	1	1.25	1	2	1	1	2.55
Lizzy	60	2	0	1	1.25	1	2	1	1	2.15
Lizzy	60	3	0.05	1	1.3	1	2.25	1	1	2.45
Lizzy	60	4	0	1	1.35	1	2.6	1	1	2.75
Lizzy	60	5	0.05	1	1.7	1	15	0	0	15
Lizzy	60	6	0	1	1.3	1	2.45	1	1	2.7
Loki	28	1	0.5	1	2.8	1	3.75	1	1	4.25
Loki	28	2	0.15	1	4.15	1	15	0	1	15
Loki	28	3	1.55	1	15	0	15	0	0	15
Lola	60	1	0	1	2.95	1	3.9	1	1	4.15
Lola	60	2	0.1	1	1.3	1	1.9	1	1	2.1
Lola	60	3	0.1	1	1.1	1	1.7	1	1	1.85
Lola	60	4	0.2	1	1.45	1	15	0	1	15
Lola	60	5	0	1	1.25	1	2.3	1	1	2.75
Málna	30	1	0	1	1.65	1	2.1	1	1	2.4
Málna	30	2	0.2	1	2.25	1	3.05	1	1	3.2
Málna	30	3	0	1	2.4	1	3.7	1	1	3.9
Málna	30	4	0	1	2.8	1	4.35	1	1	5.1
Málna	30	5	0	1	2.25	1	15	0	1	15
Málna	30	6	0	1	2.35	1	4.75	1	1	5.65
Mazsola	26	1	0.15	1	1.4	1	1.85	1	1	2.15
Mazsola	26	2	0	1	1.45	1	1.95	1	1	2.3
Mazsola	26	3	0	1	1.65	1	2.3	1	1	2.7
Mazsola	26	4	0	1	1.6	1	2.2	1	1	2.45
Mazsola	26	5	0	1	1.75	1	5.25	1	1	5.85
Mazsola	26	6	0	1	2.2	1	15	0	0	15
Mazsola	26	7	0	1	1.9	1	8.95	1	1	9.4
Millie	30	1	0.4	1	2.7	1	3.5	1	1	3.75
Millie	30	2	0.45	1	3.1	1	4	1	1	4.3
Millie	30	3	0.4	1	3.65	1	4.7	1	1	5
Millie	30	4	1.3	1	5.05	1	15	0	1	15
Millie	30	5	1.25	1	5	1	6.05	1	1	6.15
Nuance	22	1	0	1	1.55	1	2.2	1	1	2.35
Nuance	22	2	0.1	1	1.65	1	2.2	1	1	2.5
Nuance	22	3	0	1	1.85	1	2.8	1	1	3.15
Nuance	22	4	0.05	1	2.25	1	15	0	2	15
Nuance	22	5	0.2	1	3.15	1	5.05	1	1	6.05
Negev	28	1	0.25	1	2.4	1	3.15	1	1	3.55
Negev	28	2	0	1	1.4	1	1.95	1	1	2.25
Negev	28	3	0	1	1.65	1	2.65	1	1	2.9
Negev	28	4	0.05	1	1.5	1	15	0	2	15
Negev	28	5	0	1	1.7	1	2.4	1	1	2.7
Patrik	27	1	0	1	1.65	1	2.5	1	1	2.85
Patrik	27	2	0.2	1	1.8	1	2.7	1	1	3.2
Patrik	27	3	0.3	1	2.55	1	3.5	1	1	3.8
Patrik	27	4	1.1	1	3.75	1	6.75	1	1	7.1
Patrik	27	5	0.25	1	15	0	15	0	0	15
Patrik	27	6	0.15	1	8.45	1	10.4	1	1	10.75
Pepe	33	1	0.05	1	1.2	1	1.5	1	1	1.7
Pepe	33	2	0	1	1.15	1	1.55	1	1	1.85
Pepe	33	3	0.05	1	1.3	1	1.8	1	1	2.15
Pepe	33	4	0	1	1.65	1	3.3	1	1	3.6
Pepe	33	5	0.1	1	1.85	1	15	0	0	15
Pepe	33	6	0.15	1	2.1	1	3.7	1	1	4.2
Puszedli	39	1	0.1	1	1.8	1	2.3	1	1	2.55
Puszedli	39	2	0.1	1	1.85	1	2.5	1	1	2.75
Puszedli	39	3	0.3	1	1.95	1	2.75	1	1	3.05
Puszedli	39	4	0.15	1	1.7	1	2.55	1	1	2.9
Puszedli	39	5	1.1	1	3.9	1	15	0	2	15
Puszedli	39	6	0.35	1	2.35	1	3.4	1	1	3.75
Remi	44	1	0	1	1.15	1	1.7	1	1	1.8
Remi	44	2	0	1	1.2	1	1.7	1	1	1.8
Remi	44	3	0	1	1.1	1	1.6	1	1	1.7
Remi	44	4	0.05	1	1.4	1	2.2	1	1	2.3
Remi	44	5	0.05	1	1.55	1	14.6	1	2	14.7
Remi	44	6	0	1	1.45	1	15	0	5	15
Remi	44	7	0	1	1.4	1	3	1	1	3.1
Rozi	20	1	0.1	1	2.55	1	3.3	1	1	3.5
Rozi	20	2	0.8	1	15	0	15	0	0	15
Rozi	20	3	1.5	1	6.85	1	8.1	1	1	8.25
Rudi	60	1	0	1	1.05	1	1.45	1	1	1.55
Rudi	60	2	0	1	1	1	1.65	1	1	1.9
Rudi	60	3	0	1	1.1	1	1.75	1	1	2.05
Rudi	60	4	0.35	1	1.6	1	2.75	1	1	3.05
Rudi	60	5	0	1	1.45	1	15	0	2	15
Rudi	60	6	0.05	1	1.3	1	2.55	1	1	2.85
Sumák	62	1	0.15	1	1.9	1	3.1	1	1	4.35
Sumák	62	2	0.05	1	2	1	4.15	1	1	5.1
Sumák	62	3	0.8	1	15	0	15	0	0	15
Sumák	62	4	0.1	1	15	0	15	0	1	15
Sütibeagle	39	1	0.05	1	2.15	1	2.95	1	1	3.2
Sütibeagle	39	2	0.1	1	2.05	1	2.8	1	1	3.15
Sütibeagle	39	3	0.1	1	1.65	1	2.35	1	1	2.55
Sütibeagle	39	4	0.05	1	1.75	1	3	1	1	3.5
Sütibeagle	39	5	0.3	1	2.25	1	15	0	2	15
Sütibeagle	39	6	0.15	1	2.1	1	3.25	1	1	3.75
Sütibull	29	1	0.1	1	1.45	1	1.85	1	1	2.1
Sütibull	29	2	0.15	1	1.6	1	2	1	1	2.15
Sütibull	29	3	0.15	1	1.75	1	2.15	1	1	2.65
Sütibull	29	4	0.2	1	1.95	1	2.5	1	1	2.65
Sütibull	29	5	0.75	1	3.05	1	15	0	2	15
Sütibull	29	6	0.5	1	2.45	1	3.3	1	1	4
Szofi	29	1	0.05	1	1.45	1	2	1	1	2.25
Szofi	29	2	0	1	1.35	1	1.8	1	1	1.95
Szofi	29	3	0	1	1.35	1	1.85	1	1	2
Szofi	29	4	0	1	1.25	1	2.1	1	1	2.3
Szofi	29	5	0	1	2.25	1	15	0	1	15
Szofi	29	6	0.05	1	2.3	1	15	0	1	15
Tira	51	1	0	1	1.6	1	2.45	1	1	2.55
Tira	51	2	0.1	1	1.75	1	2.6	1	1	2.7
Tira	51	3	0.3	1	1.7	1	2.55	1	1	2.65
Tira	51	4	0	1	1.2	1	2.05	1	1	2.15
Tira	51	5	0.1	1	1.45	1	15	0	3	15
Tira	51	6	0.1	1	1.8	1	2.95	1	1	3.05
Viki	62	1	0.05	1	1.3	1	1.75	1	1	2
Viki	62	2	0.05	1	1.35	1	1.9	1	1	2.15
Viki	62	3	0.05	1	1.45	1	2.2	1	1	2.45
Viki	62	4	0.05	1	1.6	1	15	0	1	15
Viki	62	5	0.05	1	2.75	1	15	0	0	15
Vilmos	65	1	0.1	1	1.25	1	1.85	1	1	2.35
Vilmos	65	2	0.1	1	2.6	1	3.45	1	1	3.9
Vilmos	65	3	0.2	1	1.65	1	2.65	1	1	3.4
Vilmos	65	4	0.15	1	2.45	1	7.05	1	1	7.45
Vilmos	65	5	0.3	1	2.75	1	15	0	1	15
Vilmos	65	6	0.15	1	1.85	1	3.7	1	1	4.3
Vince	63	1	0	1	1.3	1	1.85	1	1	2.15
Vince	63	2	0	1	1.4	1	2.15	1	1	2.95
Vince	63	3	0.05	1	1.85	1	3.05	1	1	3.25
Vince	63	4	0	1	2.25	1	5.45	1	1	5.75
Vince	63	5	0.2	1	2.65	1	15	0	0	15
Vince	63	6	0.2	1	2.45	1	15	0	1	15
Wolfie	65	1	0.05	1	1.15	1	1.7	1	1	2.15
Wolfie	65	2	0	1	1.45	1	2.1	1	1	2.7
Wolfie	65	3	0	1	1.65	1	15	0	1	15
Wolfie	65	4	0.25	1	1.65	1	2.4	1	1	2.6
Zorro	65	1	0	1	1.25	1	1.95	1	1	2.3
Zorro	65	2	0.1	1	1.75	1	3.1	1	1	3.8
Zorro	65	3	0.25	1	2.8	1	5.2	1	1	5.55
Zorro	65	4	0	1	2.35	1	11.65	1	2	12
Zorro	65	5	0.6	1	3.2	1	15	0	0	15
Zorro	65	6	0.1	1	2.65	1	7.25	1	1	7.45

## Sheet: Exp3 Data
Dogld	Height	Trial	Lat_Go	Go_Occure	Lat_Arrive	Arrive_Occure	Lat_Get through	Get through_Occure	Freq_try	Total Time
Álmos	1	1	0.4	1	2.35	1	3.8	1	1	3.9
Álmos	1	2	0.05	1	2.4	1	3.6	1	1	3.7
Álmos	1	3	0.2	1	2.4	1	3.65	1	1	3.75
Álmos	1	4	0.45	1	4.15	1	15	0	1	15
Arizona	0	1	0.05	1	2.05	1	3.2	1	1	3.2
Arizona	0	2	0.05	1	2.25	1	3.25	1	1	3.25
Arizona	0	3	0.1	1	1.9	1	2.6	1	1	2.6
Arizona	0	4	0.05	1	2.5	1	3.65	1	1	3.65
Boglya	1	1	0	1	1.55	1	2.8	1	1	2.9
Boglya	1	2	0.15	1	1.7	1	3.1	1	1	3.2
Boglya	1	3	0.1	1	1.65	1	2.85	1	1	2.95
Boglya	1	4	0.05	1	2.1	1	15	0	1	15
Brutus	1	1	0	1	1.4	1	2.4	1	1	2.5
Brutus	1	2	0	1	1.55	1	3	1	1	3.1
Brutus	1	3	0.05	1	1.8	1	3.4	1	1	3.5
Brutus	1	4	0.25	1	2.35	1	15	0	0	15
Csanád	1	1	0.2	1	1.35	1	2.1	1	1	2.2
Csanád	1	2	0.1	1	1.25	1	1.9	1	1	2
Csanád	1	3	0.05	1	1.15	1	1.8	1	1	1.9
Csanád	1	4	0.1	1	1.3	1	2.6	1	1	2.7
Csoki	0	1	2.2	1	2.2	1	2.2	1	1	4.2
Csoki	0	2	2	1	2	1	2	1	1	6.15
Csoki	0	3	1.9	1	1.9	1	1.9	1	1	4.1
Csoki	0	4	2.7	1	2.7	1	2.7	1	1	4.4
Diego	1	1	0.25	1	1.35	1	2.05	1	1	2.3
Diego	1	2	0.25	1	1.15	1	1.75	1	1	1.85
Diego	1	3	0.15	1	1.15	1	1.8	1	1	1.9
Diego	1	4	0.05	1	1.2	1	2.1	1	1	2.2
Fifi	0	1	0.1	1	1.9	1	2.65	1	1	2.75
Fifi	0	2	0	1	1.5	1	2.05	1	1	2.15
Fifi	0	3	0	1	4.25	1	5.1	1	1	5.2
Fifi	0	4	0.35	1	2.65	1	6.75	1	2	6.85
Fox	0	1	0.7	1	2.25	1	3.35	1	1	3.45
Fox	0	2	0.05	1	1.35	1	2	1	1	2.1
Fox	0	3	0.05	1	1.35	1	2	1	1	2.1
Fox	0	4	0.2	1	1.55	1	2.75	1	1	2.85
Frida	0	1	0.2	1	2.85	1	4.7	1	1	4.8
Frida	0	2	0.45	1	4.55	1	6.2	1	1	6.3
Frida	0	3	0.3	1	3.05	1	4.95	1	1	5.05
Frida	0	4	0.95	1	4.05	1	6.1	1	1	6.2
Gustav	0	1	0.5	1	2.65	1	3.3	1	1	3.4
Gustav	0	2	0.1	1	2.45	1	3.3	1	1	3.4
Gustav	0	3	0.2	1	2.25	1	3.1	1	1	3.2
Gustav	0	4	0.1	1	2.35	1	4.55	1	1	4.65
Jenny	1	1	0.35	1	2	1	3.4	1	1	3.5
Jenny	1	2	0.25	1	2	1	2.9	1	1	3
Jenny	1	3	0.2	1	1.6	1	2.4	1	1	2.5
Jenny	1	4	0.1	1	1.75	1	4.95	1	1	5.05
Kecmec	0	1	0.15	1	1.6	1	2.2	1	1	2.3
Kecmec	0	2	0	1	1.4	1	2	1	1	2.1
Kecmec	0	3	0.05	1	2.7	1	3.5	1	1	3.6
Kecmec	0	4	0.05	1	1.6	1	2.7	1	1	2.8
Lizzie	0	1	0.1	1	1.7	1	2.4	1	1	2.5
Lizzie	0	2	0.2	1	1.95	1	2.5	1	1	2.6
Lizzie	0	3	0.4	1	2.1	1	2.8	1	1	2.9
Lizzie	0	4	0.2	1	8.15	1	9.55	1	1	9.65
Lizzy	1	1	0	1	1	1	2.15	1	1	2.25
Lizzy	1	2	0.15	1	1.2	1	2	1	1	2.1
Lizzy	1	3	0.15	1	1.2	1	1.85	1	1	1.95
Lizzy	1	4	0.1	1	1.15	1	2.25	1	1	2.35
Loki	0	1	3.1	1	5.9	1	7.1	1	1	7.2
Loki	0	2	0.1	1	3.35	1	4.55	1	1	4.65
Loki	0	3	0.3	1	3.95	1	5.5	1	1	5.6
Loki	0	4	0.85	1	15	0	15	0	0	15
Lola1	1	1	0.1	1	1.55	1	2.4	1	1	2.5
Lola1	1	2	0.2	1	1.35	1	1.9	1	1	2
Lola1	1	3	0.15	1	2.45	1	3.2	1	1	3.3
Lola1	1	4	0.2	1	1.6	1	15	0	0	15
Málna	0	1	0.5	1	2.8	1	3.35	1	1	3.45
Málna	0	2	0.05	1	2.2	1	2.65	1	1	2.75
Málna	0	3	0.1	1	1.7	1	2.2	1	1	2.3
Málna	0	4	0.2	1	1.8	1	2.8	1	1	2.9
Mici	1	1	0	1	2.05	1	3.25	1	1	3.35
Mici	1	2	0	1	1.25	1	1.8	1	1	1.9
Mici	1	3	0	1	2.35	1	2.9	1	1	3
Mici	1	4	0.2	1	1.8	1	3.2	1	1	3.3
Pepe	0	1	0.05	1	1.3	1	1.7	1	1	1.8
Pepe	0	2	0.15	1	1.55	1	1.95	1	1	2.05
Pepe	0	3	0.2	1	1.65	1	2.15	1	1	2.25
Pepe	0	4	0.2	1	2.05	1	8	1	1	8.1
Pullo	1	1	0.2	1	1.6	1	2.7	1	1	2.8
Pullo	1	2	0.15	1	1.5	1	2.5	1	1	2.6
Pullo	1	3	0.2	1	1.35	1	2.15	1	1	2.25
Pullo	1	4	0.35	1	1.85	1	15	0	6	15
Rebeka	1	1	0.05	1	1.15	1	1.8	1	1	1.95
Rebeka	1	2	0.05	1	1.2	1	1.7	1	1	1.8
Rebeka	1	3	0.05	1	1.3	1	1.75	1	1	1.85
Rebeka	1	4	0.05	1	1.25	1	2.7	1	1	2.8
Rozi	0	1	0.35	1	2.6	1	3.2	1	1	3.3
Rozi	0	2	0.1	1	2.55	1	3.1	1	1	3.2
Rozi	0	3	0.05	1	2.65	1	3.45	1	1	3.55
Rozi	0	4	0.3	1	4.5	1	15	0	1	15
Rudi-01-27	1	1	0.1	1	1.75	1	3.25	1	1	3.35
Rudi-01-27	1	2	0.25	1	1.55	1	2.55	1	1	2.65
Rudi-01-27	1	3	0	1	1.55	1	2.9	1	1	3
Rudi-01-27	1	4	0.05	1	1.95	1	14.8	1	1	14.9
Rudi-02-24	1	1	0	1	1.15	1	1.9	1	1	2
Rudi-02-24	1	2	0.15	1	1.2	1	1.9	1	1	2
Rudi-02-24	1	3	0.4	1	1.7	1	2.45	1	1	2.55
Rudi-02-24	1	4	0.15	1	1.6	1	2.95	1	1	3.05
Simon	0	1	0.1	1	1.2	1	1.5	1	1	1.6
Simon	0	2	0.05	1	1.15	1	1.4	1	1	1.5
Simon	0	3	0.1	1	1.35	1	1.65	1	1	1.75
Simon	0	4	0.05	1	1.35	1	1.8	1	1	1.9
Sissy	0	1	0.4	1	2.65	1	3.55	1	1	3.65
Sissy	0	2	0.4	1	3.55	1	4.7	1	1	4.8
Sissy	0	3	0.45	1	5.5	1	8.6	1	1	8.7
Sissy	0	4	0.45	1	4.05	1	6.3	1	1	6.4
Sumák	1	1	1.8	1	4.9	1	7.85	1	1	7.95
Sumák	1	2	0.75	1	4.55	1	6.65	1	1	6.75
Sumák	1	3	0.9	1	3.85	1	7.4	1	1	7.5
Sumák	1	4	0.65	1	15	0	15	0	0	15
Szofi	0	1	0	1	1.65	1	2.3	1	1	2.4
Szofi	0	2	0.05	1	1.85	1	2.55	1	1	2.65
Szofi	0	3	0.05	1	1.55	1	2.05	1	1	2.15
Szofi	0	4	0.05	1	1.85	1	4.25	1	1	4.35
Wassabi	1	1	0	1	1.95	1	3.2	1	1	3.3
Wassabi	1	2	0.05	1	1.4	1	2.2	1	1	2.3
Wassabi	1	3	0.05	1	1.3	1	2.2	1	1	2.3
Wassabi	1	4	0.05	1	1.5	1	2.55	1	1	2.65
Wendy	0	1	0.1	1	1.6	1	2.35	1	1	2.45
Wendy	0	2	0.05	1	1.65	1	2.25	1	1	2.35
Wendy	0	3	0.15	1	1.65	1	2.35	1	1	2.45
Wendy	0	4	0.1	1	1.35	1	2.1	1	1	2.2
Wini	0	1	0	1	1.25	1	1.75	1	1	1.85
Wini	0	2	0.05	1	1.3	1	1.75	1	1	1.85
Wini	0	3	0.05	1	1.1	1	1.5	1	1	1.6
Wini	0	4	0.05	1	1.3	1	1.85	1	1	1.95
Wolfie	1	1	0.25	1	1.55	1	2.3	1	1	2.4
Wolfie	1	2	0.2	1	1.35	1	1.9	1	1	2
Wolfie	1	3	0.05	1	1.3	1	1.8	1	1	1.9
Wolfie	1	4	0.1	1	1.2	1	2.7	1	1	2.8
Woody	0	1	0.1	1	1.3	1	1.85	1	1	1.95
Woody	0	2	0	1	1	1	1.35	1	1	1.45
Woody	0	3	0	1	1.15	1	1.5	1	1	1.6
Woody	0	4	0.05	1	1.5	1	1.95	1	1	2.05
Zorro	1	1	0.05	1	1.45	1	2.25	1	1	2.35
Zorro	1	2	0.5	1	2.4	1	3.2	1	1	3.3
Zorro	1	3	0.05	1	1.35	1	2	1	1	2.1
Zorro	1	4	0.15	1	1.25	1	3.65	1	1	3.75
